# Supplementary material for: Design, Synthesis, and Evaluation of 1-Benzylpiperidine and 1-Benzoylpiperidine Derivatives as Dual-Target Inhibitors of Acetylcholinesterase and Serotonin Transporter for Alzheimer′s Disease
Source: Molecules. 2025 Jul 21;30(14):3047. doi: 10.3390/molecules30143047 (PMC12299174; doi:10.3390/molecules30143047)
Supplement: Supplementary file 1 [file molecules-30-03047-s001.zip]

Archive with 1 entries (1 files):
- molecules-3693675-supplementary.pdf
